# Supplementary material for: Screening anti-infectious molecules against Mycobacterium ulcerans: A step towards decontaminating environmental specimens
Source: PLoS One. 2020 Aug 6;15(8):e0231685. doi: 10.1371/journal.pone.0231685 (PMC7410233; doi:10.1371/journal.pone.0231685)
Supplement: S1 Table — (XLSX) [file pone.0231685.s001.xlsx]

## Sheet: Supplementary Table.1 
	Anitimicrobials	N° CFUs average		Anitimicrobials	N° CFUs average
Antibactériens	Spectinomycine	74.33	Antinfungals	Voriconazole	129.66
	Ceftriaxone	77		Fluconazole	136.66
	Polymyxine B	78		Griséofulvine	150
	Cefazoline	79		Itraconazole	150
	Amphotéricine B	84		Micafungine	150
	Ethambutol	84.66		Terbinafine	150
	Sulfadiazine	94.33	Antiparasits	Chloroquine	0
	Colistine	103		Méfloquine	0
	Nétilmicine	120		Proguanil	1
	Fosfomycine	147		Triclabendazole	1
	Ampicilline	150		Halofantrine	28.33
	Azithromycine	150		Tinidazole	40
	Azithromycine	150		Artemether	51.33
	benzylpénicilline	150		Pipérazine	60
	Céfaclor	150		Luméfantrine	109.5
	Céfixime	150		Piperaquine	127
	Ceftaroline	150		flubendazole	140
	Ceftazidime	150		Atovaquone	146
	Céfuroxime	150		Caspofungine	150
	Cepfodoxim	150		Niclosamide	150
	Clindamycine	150		Pentamidine	150
	Cloxacilline	150		Praziquantel	150
	Imipénème/cilastatine	150		Pyrantel	150
	Josamycine	150		Pyrimethamine	150
	Méropénem	150	Antiverals	Entécavir	71.66
	Métronidazole	150		Valaciclovir	76
	Mupirocine	150		Famciclovir	90
	Néomycine	150		Zanamivir	117.33
	Ornidazole	150		Aciclovir	150
	Oxytétracycline	150		Amantadine	150
	Péfloxacine	150		Cidofovir	150
	Sulbactam	150		Foscarnet	150
	Témocilline	150		Oseltamivir	150
	Thiamphenicol	150		Ritonavir	150
Antituberculosis/antileprosy	Pyrazinamide	1.66		Telbivudine	150
	Clofazimine	3		Ténofovir	150
	Isoniazide	150	Other	Valganciclovir	150
				Flucytosine	150
				Ganciclovir	150
				Lamivudine	150
