# Supplementary material for: Screening anti-infectious molecules against Mycobacterium ulcerans: A step towards decontaminating environmental specimens
Source: PLoS One. 2020 Aug 6;15(8):e0231685. doi: 10.1371/journal.pone.0231685 (PMC7410233; doi:10.1371/journal.pone.0231685)
Supplement: S2 Table — (XLSX) [file pone.0231685.s002.xlsx]

## Sheet: Sheet1
Source	Anitimicrobials	Source	Anitimicrobials
EUROMEDEX	Ampicilline	SIGMA	Cefadroxil
PUI Timone	Aztréonam	SIGMA	Métacycline
PUI Timone	Daptomycine	SIGMA	Proguanil
PUI Timone	Tétracycline	SIGMA	Triclabendazole
PUI Timone	Vancomycine	SIGMA	Pyrazinamide
PUI Timone	Rifampicine	SIGMA	Clofazimine
PUI Timone	Doxycycline	SIGMA	Céfotiam
PUI Timone	Kanamycine	SIGMA	Sulfadoxine
PUI Timone	Tigécycline	SIGMA	Fumagilline
PUI Timone	Acide fusidique	SIGMA	Pipéracilline/tazobactam
PUI Timone	Penicilline G	SIGMA	Halofantrine
PUI Timone	Bacitracine	SIGMA	Doripénem
PUI Timone	Teicoplanine	SIGMA	Tinidazole
PUI Timone	Tobramycine	SIGMA	Secnidazole
PUI Timone	Spectinomycine	SIGMA	Artemether
PUI Timone	Ceftriaxone	SIGMA	Entécavir
PUI Timone	Polymyxine B	SIGMA	Valaciclovir
PUI Timone	Cefazoline	SIGMA	Ethambutol
PUI Timone	Atovaquone	SIGMA	Famciclovir
PUI Timone	Fosfomycine	SIGMA	Sulfadiazine
PUI Timone	Aciclovir	SIGMA	Luméfantrine
PUI Timone	Ceftazidime	SIGMA	Zanamivir
PUI Timone	Céfuroxime	SIGMA	Nétilmicine
PUI Timone	Clindamycine	SIGMA	Piperaquine
PUI Timone	Foscarnet	SIGMA	Voriconazole
PUI Timone	Ganciclovir	SIGMA	flubendazole
PUI Timone	Isoniazide	SIGMA	Amantadine
PUI Timone	Lamivudine	SIGMA	Caspofungine
PUI Timone	Méropénem	SIGMA	Céfaclor
PUI Timone	Métronidazole	SIGMA	Ceftaroline
PUI Timone	Mupirocine	SIGMA	Cidofovir
PUI Timone	Néomycine	SIGMA	Griséofulvine
PUI Timone	Ornidazole	SIGMA	Niclosamide
PUI Timone	Oseltamivir	SIGMA	Péfloxacine
PUI Timone	Oxytétracycline	SIGMA	Praziquantel
PUI Timone	Pentamidine	SIGMA	Pyrantel
PUI Timone	Témocilline	SIGMA	Pyrimethamine
PUI Timone	Thiamphenicol	SIGMA	Sulbactam
PUI Timone	Valganciclovir	SIGMA	Telbivudine
PUI Timone	Ertapénem	SIGMA	Ténofovir
PUI Timone	Érythromycine	PUI Timone	Augmentin
PUI Timone	Gentamicine	PUI Timone	Nitrofurantoïne
PUI TImone	Mitomycine C	PUI Timone	Oxacilline
PUI Timone	Pipérazine	PUI Timone	Ritonavir
PUI Timone	Amphotéricine B	PUI Timone	Spiramycine
PUI Timone	Fluconazole	PUI Timone	Sulfamethoxazole
PUI Timone	Azithromycine	PUI Timone	Terbinafine
PUI Timone	benzylpénicilline	PUI Timone	Triméthoprime
PUI Timone	Cepfodoxim	PUI Timone	Cefalexine
PUI Timone	Flucytosine	PUI Timone	Céfépime
PUI Timone	Imipénème/cilastatine	PUI Timone	Céfotaxime
PUI Timone	Josamycine	PUI Timone	Chloramphenicol
PUI TImone	Micafungine	PUI Timone	Cloxacilline
SIGMA	Céfradine	PUI Timone	Colistine
SIGMA	Chloroquine	PUI Timone	Gramicidine
SIGMA	Lincomycine	PUI Timone	Itraconazole
SIGMA	Méfloquine	PUI Timone	Lévofloxacine
SIGMA	Rifabutine	PUI Timone	Céfixime
